# Supplementary material for: Development of the Italian Clinical Practice Guidelines on Bariatric and Metabolic Surgery: Design and Methodological Aspects
Source: Nutrients. 2022 Dec 30;15(1):189. doi: 10.3390/nu15010189 (PMC9823862; doi:10.3390/nu15010189)
Supplement: Supplementary file 1 [file nutrients-15-00189-s001.zip]

Archive with 1 entries (1 files):
- nutrients-2111633-supplementary.pdf
